# Supplementary material for: Intake of Koji Amazake Improves Defecation Frequency in Healthy Adults
Source: J Fungi (Basel). 2021 Sep 21;7(9):782. doi: 10.3390/jof7090782 (PMC8470246; doi:10.3390/jof7090782)
Supplement: Supplementary file 1 [file jof-07-00782-s001.zip]

Archive with 5 entries (3 files):
- jof-1384547-supplementary/
- jof-1384547-supplementary/Supplemental File210901/
- jof-1384547-supplementary/Supplemental File210901/Supplemental Figure_1.pptx
- jof-1384547-supplementary/Supplemental File210901/Supplemental Table_1.pdf
- jof-1384547-supplementary/Supplemental File210901/Supplemental Table_2.pdf
